# Supplementary material for: Markers of imminent myocardial infarction
Source: Nat Cardiovasc Res. 2024 Feb 12;3(2):130–9. doi: 10.1038/s44161-024-00422-2 (PMC11357982; doi:10.1038/s44161-024-00422-2)
Supplement: Supplementary file 3 — Supplementary Tables 1–5. [file 44161_2024_422_MOESM3_ESM.xlsx]

## Sheet: Supplementary Table 1
Supplementary Table 1. Participating cohorts in the MIMI study
Cohort	MIMI abbreviation	Year*	Country	N cases / non-cases
European Prospective Investigation into Cancer and Nutrition (1,2)	EPIC-CVD	1992-1999	Europe (10)**	85/324
Epidemiology for Health (3)	EpiHealth	2011-2016	Sweden	16/62
Estonian Biobank (4,5)	Estonia	2003-2012	Estonia	14/55
The Trøndelag Health Study 3 (Nord-Trøndelag) (6)	HUNT3	2006-2008	Norway	262/993
LifeLines (7)	LifeLines	2009-2013	Netherlands	18/66
Malmö Preventive Project (8)	MFM	2002-2006	Sweden	25/98
*Baseline year for the available case-cohort data in MIMI.
**EPIC-CVD participates with 16 centres from 10 European countries (some centers provide men/women only).

## Sheet: Supplementary Table 2
Supplementary Table 2. Variables associated with risk of an imminent myocardial infarction
			External validation				Internal validation (100 splits)			Full MIMI
Predictor	Fraction below LOD/non-detectable, and technical failures *	Category	HR (95% C.I.)	P-value	HR (95% C.I.)	P-value	HR median (min,max)	HR median (min,max)	N pass internal	HR (95% C.I.)	P-value
			Discovery	Discovery	Validation	Validation	Discovery splits	Validation splits	Validation
Age	0.0%	Clinical	1.06 (1.04,1.07)	1.98e-19	1.04 (1.01,1.07)	4.09e-03	1.05 (1.04,1.07)	1.06 (1.03,1.08)	100	1.05 (1.04,1.07)	2.50e-21
X - 25790	0.1%	NA(M)	1.61 (1.35,1.93)	1.45e-07	2.06 (1.45,2.92)	5.42e-05	1.71 (1.49,2.00)	1.78 (1.40,2.52)	100	1.72 (1.47,2.01)	5.55e-12
BNP	46.7%	cardio_ii(P)	1.62 (1.44,1.82)	2.60e-16	1.59 (1.12,2.25)	9.39e-03	1.65 (1.48,1.78)	1.70 (1.36,2.16)	100	1.63 (1.47,1.82)	1.70e-19
TREM1	26.4%	immune_respon(P)	2.37 (1.71,3.30)	2.85e-07	3.50 (1.91,6.41)	4.81e-05	2.70 (2.21,3.50)	2.88 (1.34,5.81)	98	2.68 (2.05,3.51)	5.77e-13
WFDC2	1.1%	oncolo_ii(P)	2.51 (1.75,3.62)	6.81e-07	4.36 (2.13,8.92)	5.51e-05	2.98 (2.39,3.97)	3.12 (1.25,5.78)	98	2.91 (2.15,3.93)	4.19e-12
GDF_15	0.5%	cardio_iii(P)	1.62 (1.32,2.00)	5.04e-06	3.43 (2.06,5.72)	2.19e-06	1.64 (1.45,2.50)	2.08 (1.11,4.13)	95	1.64 (1.33,2.02)	3.21e-06
KIM1	0.4%	organ_damage(P)	1.42 (1.21,1.66)	1.38e-05	2.18 (1.63,2.92)	1.33e-07	1.59 (1.44,1.89)	1.64 (1.21,2.23)	95	1.58 (1.38,1.81)	2.31e-11
ADGRG1	1.0%	organ_damage(P)	1.42 (1.24,1.64)	8.06e-07	1.55 (1.13,2.13)	6.38e-03	1.51 (1.30,1.78)	1.53 (1.14,2.10)	94	1.49 (1.33,1.68)	4.45e-11
IL6	0.8%	inflam(P)	1.25 (1.10,1.42)	7.06e-04	1.95 (1.50,2.55)	8.41e-07	1.40 (1.29,1.63)	1.44 (1.18,2.37)	94	1.38 (1.25,1.53)	8.17e-10
KIM1	0.8%	cardio_ii(P)	1.40 (1.19,1.64)	4.82e-05	2.11 (1.57,2.83)	6.04e-07	1.57 (1.40,1.82)	1.61 (1.21,2.27)	94	1.56 (1.36,1.79)	1.21e-10
PTN	0.6%	organ_damage(P)	1.35 (1.21,1.49)	2.67e-08	1.39 (1.02,1.90)	0.036	1.37 (1.25,1.47)	1.38 (1.20,1.81)	94	1.37 (1.25,1.50)	6.02e-11
Male	0.0%	Clinical	1.82 (1.36,2.43)	4.95e-05	3.30 (2.01,5.42)	2.38e-06	2.15 (1.78,2.78)	2.27 (1.14,3.52)	93	2.18 (1.71,2.78)	3.04e-10
CHI3L1	0.5%	cardio_iii(P)	1.47 (1.25,1.73)	3.92e-06	1.52 (1.20,1.94)	5.59e-04	1.54 (1.41,1.67)	1.54 (1.21,1.95)	93	1.53 (1.35,1.73)	1.06e-11
KIT	0.3%	cardio(P)	0.44 (0.31,0.62)	3.57e-06	0.53 (0.28,0.98)	0.044	0.45 (0.30,0.56)	0.38 (0.15,0.74)	93	0.44 (0.32,0.59)	9.62e-08
pyroglutamine*	0.0%	Amino Acid(M)	1.46 (1.23,1.73)	1.04e-05	1.83 (1.36,2.46)	7.52e-05	1.51 (1.27,1.65)	1.54 (1.21,2.50)	92	1.52 (1.32,1.74)	3.09e-09
FUT3_FUT5	0.3%	develo(P)	1.95 (1.44,2.63)	1.27e-05	2.56 (1.60,4.09)	8.41e-05	2.18 (1.74,2.63)	2.23 (1.43,4.07)	92	2.18 (1.71,2.76)	1.72e-10
IL6	0.9%	cardio_ii(P)	1.23 (1.07,1.41)	2.83e-03	1.97 (1.48,2.63)	3.98e-06	1.39 (1.27,1.61)	1.42 (1.17,2.54)	92	1.37 (1.23,1.53)	8.84e-09
IL6	1.1%	oncolo_ii(P)	1.24 (1.08,1.42)	1.99e-03	1.98 (1.49,2.64)	2.78e-06	1.39 (1.28,1.61)	1.43 (1.16,2.44)	92	1.38 (1.24,1.53)	3.70e-09
REG1A	0.3%	cardio(P)	1.71 (1.38,2.13)	1.35e-06	1.48 (1.07,2.06)	0.018	1.66 (1.41,1.98)	1.73 (0.97,2.64)	92	1.66 (1.40,1.96)	3.27e-09
TRAIL_R2	0.8%	cardio_ii(P)	2.30 (1.60,3.31)	6.23e-06	2.56 (1.40,4.68)	2.16e-03	2.57 (2.05,3.25)	2.67 (1.11,5.54)	92	2.52 (1.90,3.35)	1.79e-10
IL6	1.0%	immune_respon(P)	1.23 (1.08,1.41)	1.66e-03	1.86 (1.41,2.47)	1.29e-05	1.38 (1.26,1.60)	1.41 (1.15,2.35)	91	1.36 (1.22,1.51)	8.57e-09
DSG4	0.6%	organ_damage(P)	0.55 (0.44,0.71)	1.70e-06	0.54 (0.33,0.90)	0.019	0.56 (0.50,0.65)	0.52 (0.30,0.76)	90	0.57 (0.46,0.71)	4.22e-07
FASLG	1.1%	oncolo_ii(P)	0.51 (0.37,0.72)	1.18e-04	0.27 (0.16,0.47)	2.04e-06	0.45 (0.36,0.56)	0.43 (0.21,0.71)	87	0.45 (0.34,0.58)	2.74e-09
CALCA	0.4%	organ_damage(P)	1.47 (1.25,1.72)	2.39e-06	1.66 (1.29,2.14)	9.13e-05	1.54 (1.37,1.73)	1.51 (1.09,2.04)	85	1.53 (1.35,1.73)	4.41e-11
MMP12	0.8%	cardio_ii(P)	1.62 (1.32,1.98)	2.83e-06	1.82 (1.22,2.72)	3.52e-03	1.69 (1.46,1.98)	1.77 (1.17,2.51)	85	1.69 (1.42,2.00)	1.87e-09
MMP_3	0.4%	cardio_iii(P)	1.66 (1.34,2.05)	2.73e-06	1.69 (1.25,2.29)	6.73e-04	1.69 (1.47,1.93)	1.67 (1.11,2.42)	85	1.69 (1.44,1.98)	8.72e-11
REG4	0.4%	metabo(P)	1.63 (1.30,2.03)	1.51e-05	1.73 (1.16,2.57)	7.29e-03	1.72 (1.41,2.11)	1.77 (0.99,2.80)	85	1.72 (1.44,2.05)	2.45e-09
Systolic blood pressure (mmHg)		Clinical	1.01 (1.01,1.02)	4.41e-04	1.03 (1.01,1.04)	4.01e-05	1.02 (1.01,1.02)	1.02 (1.01,1.03)	85	1.02 (1.01,1.02)	1.96e-07
ERBB3	1.1%	oncolo_ii(P)	0.18 (0.09,0.39)	9.35e-06	0.13 (0.04,0.46)	1.47e-03	0.17 (0.11,0.25)	0.17 (0.05,0.91)	84	0.18 (0.10,0.33)	1.51e-08
PGF	0.4%	organ_damage(P)	2.34 (1.53,3.57)	8.97e-05	4.81 (1.87,12.40)	1.15e-03	2.44 (2.00,5.15)	3.21 (1.08,8.19)	84	2.44 (1.62,3.69)	2.10e-05
4-hydroxyphenylacetylglutamine	29.5%	Peptide(M)	1.29 (1.11,1.50)	1.22e-04	1.61 (1.25,2.07)	8.31e-05	1.38 (1.27,1.50)	1.40 (1.03,1.87)	83	1.37 (1.21,1.55)	8.26e-09
2,3-dihydroxy-5-methylthio-4-pentenoate (DMTPA)*	0.0%	Amino Acid(M)	1.91 (1.30,2.81)	1.07e-03	2.57 (1.47,4.48)	9.16e-04	2.33 (1.89,3.40)	2.50 (0.97,5.39)	83	2.31 (1.70,3.14)	1.00e-07
CTSL1	0.8%	cardio_ii(P)	2.21 (1.43,3.41)	3.67e-04	3.83 (1.71,8.57)	1.11e-03	2.70 (2.03,4.10)	2.93 (1.58,9.37)	83	2.59 (1.76,3.81)	1.38e-06
X - 11372	0.0%	NA(M)	0.65 (0.54,0.78)	4.31e-06	0.70 (0.50,1.00)	0.050	0.67 (0.58,0.77)	0.65 (0.47,0.89)	79	0.67 (0.57,0.78)	2.85e-07
hydroxyasparagine	0.0%	Amino Acid(M)	2.14 (1.46,3.13)	8.89e-05	2.74 (1.29,5.83)	8.68e-03	2.39 (1.81,3.02)	2.50 (1.12,4.90)	79	2.37 (1.72,3.26)	1.14e-07
2-O-methylascorbic acid	0.0%	Cofactors and Vitamins(M)	1.75 (1.22,2.51)	2.34e-03	2.56 (1.54,4.23)	2.60e-04	2.16 (1.69,2.83)	2.29 (1.11,4.39)	79	2.14 (1.60,2.86)	2.37e-07
ximenoylcarnitine (C26:1)*	0.0%	Lipid(M)	2.13 (1.57,2.88)	1.16e-06	2.15 (1.22,3.79)	8.32e-03	2.10 (1.72,2.62)	2.07 (1.34,3.99)	78	2.10 (1.62,2.71)	1.50e-08
ADAM_TS13	0.8%	cardio_ii(P)	0.15 (0.06,0.37)	4.05e-05	0.11 (0.03,0.50)	3.88e-03	0.14 (0.07,0.30)	0.12 (0.01,0.52)	78	0.14 (0.07,0.30)	1.64e-07
CXL17	1.1%	oncolo_ii(P)	1.41 (1.13,1.75)	2.33e-03	2.78 (1.84,4.19)	1.10e-06	1.64 (1.41,1.95)	1.67 (1.03,2.25)	78	1.63 (1.36,1.94)	9.13e-08
HGF	1.1%	oncolo_ii(P)	1.57 (1.15,2.15)	4.75e-03	3.42 (1.85,6.31)	8.48e-05	1.93 (1.63,2.56)	1.99 (1.26,3.90)	78	1.92 (1.49,2.46)	3.47e-07
RELT	0.3%	develo(P)	1.93 (1.31,2.84)	8.69e-04	4.23 (2.19,8.17)	1.81e-05	2.36 (1.85,3.14)	2.47 (1.03,6.23)	78	2.36 (1.71,3.26)	2.06e-07
X - 13553	6.5%	NA(M)	1.62 (1.24,2.12)	3.21e-04	2.04 (1.32,3.14)	3.32e-03	1.85 (1.53,2.14)	1.90 (1.28,3.31)	77	1.84 (1.48,2.29)	7.12e-08
CDCP1	0.8%	inflam(P)	1.35 (1.10,1.66)	4.44e-03	2.75 (1.70,4.46)	4.12e-05	1.59 (1.38,2.07)	1.67 (1.14,3.42)	77	1.57 (1.32,1.88)	6.66e-07
HGF	0.8%	inflam(P)	1.57 (1.14,2.16)	5.43e-03	3.88 (2.11,7.14)	1.27e-05	2.05 (1.65,2.95)	2.08 (1.20,3.37)	77	2.01 (1.56,2.59)	7.43e-08
ADGRG2	0.4%	metabo(P)	0.50 (0.33,0.76)	1.21e-03	0.32 (0.16,0.64)	1.10e-03	0.43 (0.32,0.53)	0.38 (0.20,0.87)	76	0.43 (0.31,0.61)	1.32e-06
1-methyladenosine	0.0%	Nucleotide(M)	2.66 (1.42,4.98)	2.22e-03	6.08 (2.28,16.20)	3.08e-04	3.50 (2.40,5.31)	3.80 (1.34,11.46)	75	3.56 (2.15,5.88)	8.01e-07
pseudouridine	0.0%	Nucleotide(M)	2.54 (1.62,3.99)	5.32e-05	2.31 (1.04,5.12)	0.039	2.65 (1.96,3.87)	2.89 (1.28,8.01)	75	2.63 (1.80,3.84)	5.49e-07
X - 18899	0.5%	NA(M)	0.80 (0.70,0.90)	4.37e-04	0.81 (0.67,0.99)	0.040	0.79 (0.56,0.86)	0.76 (0.54,0.95)	75	0.64 (0.54,0.75)	4.29e-07
X - 24699	0.0%	NA(M)	1.94 (1.38,2.73)	1.41e-04	2.53 (1.23,5.23)	0.012	2.02 (1.62,2.79)	2.15 (1.26,4.03)	74	2.04 (1.51,2.75)	3.00e-06
REN	0.8%	cardio_ii(P)	1.34 (1.13,1.60)	1.07e-03	1.77 (1.25,2.50)	1.24e-03	1.51 (1.36,1.73)	1.49 (1.08,2.12)	74	1.50 (1.29,1.74)	1.65e-07
methyl indole-3-acetate	16.3%	Xenobiotics(M)	1.30 (1.11,1.52)	4.23e-05	1.43 (1.09,1.88)	0.021	1.33 (1.20,1.51)	1.34 (0.99,1.97)	73	1.33 (1.17,1.52)	2.40e-07
X - 15492	2.2%	NA(M)	1.52 (1.23,1.88)	1.89e-04	2.43 (1.67,3.54)	2.17e-05	1.69 (1.49,1.92)	1.68 (1.16,2.41)	73	1.69 (1.42,2.02)	3.28e-08
N-acetylalanine	0.0%	Amino Acid(M)	2.39 (1.38,4.15)	1.89e-03	3.80 (1.63,8.82)	1.92e-03	2.90 (1.97,4.16)	3.04 (1.13,10.55)	72	2.90 (1.88,4.48)	1.41e-06
gulonate*	2.1%	Cofactors and Vitamins(M)	1.55 (1.20,2.00)	4.24e-04	1.85 (1.18,2.91)	7.72e-05	1.63 (1.42,2.07)	1.65 (0.73,2.55)	72	1.61 (1.31,1.98)	5.84e-07
X - 12261	51.9%	NA(M)	1.34 (1.15,1.55)	4.14e-05	1.32 (1.06,1.64)	5.89e-03	1.38 (1.24,1.54)	1.35 (1.00,1.85)	72	1.37 (1.21,1.54)	1.22e-08
cerotoylcarnitine (C26)*	0.0%	Lipid(M)	1.69 (1.27,2.26)	3.72e-04	2.76 (1.61,4.70)	2.04e-04	1.89 (1.55,2.43)	1.93 (1.13,3.23)	72	1.92 (1.49,2.47)	3.36e-07
CCDC80	0.4%	metabo(P)	1.57 (1.25,1.99)	1.25e-04	1.65 (1.05,2.59)	0.031	1.64 (1.41,1.91)	1.67 (0.88,2.37)	71	1.65 (1.35,2.01)	9.62e-07
CST3	0.3%	cardio(P)	1.76 (1.26,2.45)	9.56e-04	1.97 (1.14,3.42)	0.015	1.87 (1.48,2.39)	1.98 (1.00,3.48)	71	1.87 (1.44,2.42)	2.36e-06
CXCL9	0.8%	inflam(P)	1.39 (1.18,1.64)	1.15e-04	1.36 (1.00,1.85)	0.048	1.38 (1.25,1.56)	1.44 (0.89,1.93)	71	1.39 (1.21,1.60)	3.42e-06
3-(4-hydroxyphenyl)lactate (HPLA)	0.0%	Amino Acid(M)	1.70 (1.21,2.38)	2.16e-03	2.65 (1.59,4.40)	1.75e-04	1.96 (1.58,2.35)	1.93 (1.11,3.72)	70	1.95 (1.48,2.56)	1.54e-06
ADM	0.8%	cardio_ii(P)	1.71 (1.22,2.41)	1.92e-03	2.39 (1.16,4.92)	0.018	2.02 (1.65,2.52)	2.14 (1.05,3.63)	70	2.00 (1.51,2.67)	1.91e-06
CCL3	0.8%	inflam(P)	1.42 (1.13,1.79)	2.84e-03	2.55 (1.61,4.02)	5.91e-05	1.61 (1.38,1.91)	1.66 (0.96,3.00)	70	1.60 (1.32,1.93)	1.37e-06
mannonate*	0.1%	Xenobiotics(M)	1.63 (1.24,2.16)	5.15e-04	2.16 (1.29,3.63)	3.56e-03	1.76 (1.46,2.30)	1.82 (0.92,3.49)	69	1.75 (1.39,2.21)	2.18e-06
7-methylguanine	0.0%	Nucleotide(M)	2.15 (1.25,3.69)	5.40e-03	3.58 (1.75,7.35)	5.06e-04	2.73 (2.06,4.07)	2.82 (1.02,5.60)	66	2.71 (1.79,4.11)	2.48e-06
gamma-glutamylvaline	0.0%	Peptide(M)	1.76 (1.17,2.65)	6.88e-03	2.87 (1.58,5.22)	5.41e-04	2.09 (1.72,2.92)	2.08 (1.06,4.00)	66	2.07 (1.51,2.84)	5.70e-06
ANGPT2	0.4%	metabo(P)	1.74 (1.23,2.45)	1.57e-03	1.98 (1.06,3.67)	0.031	1.91 (1.49,2.40)	2.06 (1.16,4.11)	66	1.87 (1.40,2.49)	2.23e-05
TNF_R1	0.4%	cardio_iii(P)	1.78 (1.23,2.58)	2.29e-03	2.85 (1.28,6.35)	0.010	2.16 (1.66,2.84)	2.18 (0.87,5.06)	66	2.13 (1.57,2.89)	1.28e-06
LAIR1	0.3%	develo(P)	1.56 (1.19,2.05)	1.25e-03	2.05 (1.11,3.77)	0.021	1.68 (1.41,2.23)	1.94 (1.02,4.14)	65	1.69 (1.32,2.16)	2.78e-05
N1-methylinosine	2.1%	Nucleotide(M)	1.89 (1.42,2.51)	6.28e-05	1.51 (1.03,2.23)	0.035	1.89 (1.50,2.34)	1.91 (1.10,3.20)	64	1.89 (1.49,2.40)	5.86e-07
vWF	0.4%	cardio_iii(P)	1.30 (1.14,1.48)	9.30e-05	1.43 (1.09,1.88)	0.010	1.31 (1.22,1.44)	1.33 (1.03,1.66)	64	1.32 (1.17,1.47)	2.78e-06
CTSV	1.1%	oncolo_ii(P)	0.59 (0.41,0.86)	5.16e-03	0.34 (0.19,0.60)	2.14e-04	0.52 (0.35,0.66)	0.48 (0.27,0.95)	63	0.52 (0.39,0.70)	1.17e-05
t_PA	0.4%	cardio_iii(P)	1.27 (1.09,1.48)	1.98e-03	2.51 (1.58,3.99)	1.01e-04	1.36 (1.23,1.53)	1.37 (1.07,1.90)	63	1.35 (1.19,1.54)	4.15e-06
U_PAR	0.5%	cardio_iii(P)	1.93 (1.36,2.75)	2.39e-04	2.01 (1.13,3.57)	0.018	1.99 (1.57,2.79)	2.00 (1.11,3.79)	62	1.94 (1.46,2.56)	4.06e-06
1-methyl-4-imidazoleacetate	0.2%	Amino Acid(M)	1.88 (1.22,2.91)	4.38e-03	1.83 (1.20,2.78)	4.98e-03	1.93 (1.45,2.46)	2.03 (1.09,3.73)	61	1.94 (1.43,2.62)	1.60e-05
N-acetylthreonine	0.0%	Amino Acid(M)	1.80 (1.25,2.59)	1.53e-03	2.73 (1.38,5.40)	4.06e-03	2.04 (1.62,2.71)	2.15 (1.00,3.74)	59	2.01 (1.48,2.73)	8.18e-06
cysteinylglycine disulfide*	0.0%	Amino Acid(M)	2.14 (1.32,3.47)	1.92e-03	1.93 (1.04,3.60)	0.038	2.24 (1.70,3.43)	2.30 (1.13,5.07)	59	2.24 (1.56,3.23)	1.51e-05
cystine	0.0%	Amino Acid(M)	1.69 (1.20,2.40)	2.96e-03	2.08 (1.17,3.70)	0.012	1.85 (1.43,2.24)	1.91 (1.14,3.56)	57	1.86 (1.41,2.47)	1.38e-05
X - 17340	13.6%	NA(M)	1.52 (1.22,1.88)	7.09e-04	1.72 (1.22,2.41)	3.19e-03	1.55 (1.35,1.80)	1.54 (1.12,2.42)	56	1.55 (1.30,1.84)	3.15e-06
GDNF	1.1%	inflam(P)	1.75 (1.26,2.41)	7.17e-04	1.83 (1.16,2.87)	8.91e-03	1.88 (1.49,2.59)	1.78 (1.13,3.78)	56	1.80 (1.40,2.30)	3.63e-06
5,6-dihydrothymine	7.7%	Nucleotide(M)	2.37 (1.50,3.76)	1.14e-03	2.62 (1.32,5.20)	0.013	2.42 (1.64,3.62)	2.52 (0.79,4.80)	53	2.42 (1.69,3.47)	7.24e-06
urea	0.0%	Amino Acid(M)	1.61 (1.17,2.23)	3.67e-03	2.10 (1.27,3.46)	3.78e-03	1.79 (1.32,2.13)	1.83 (1.05,5.02)	53	1.78 (1.37,2.31)	1.66e-05
dimethylglycine	0.0%	Amino Acid(M)	1.61 (1.18,2.20)	2.48e-03	2.62 (1.50,4.58)	7.29e-04	1.83 (1.39,2.39)	1.75 (1.05,3.36)	53	1.79 (1.37,2.35)	2.15e-05
1-ribosyl-imidazoleacetate*	0.0%	Amino Acid(M)	1.42 (1.14,1.78)	1.93e-03	1.62 (1.21,2.18)	1.24e-03	1.51 (1.25,1.75)	1.48 (0.99,2.36)	52	1.49 (1.25,1.78)	9.25e-06
ST2	0.5%	cardio_iii(P)	1.48 (1.13,1.94)	4.77e-03	1.96 (1.25,3.07)	3.28e-03	1.69 (1.41,2.03)	1.64 (1.11,2.82)	52	1.68 (1.35,2.08)	3.07e-06
succinylcarnitine (C4-DC)	1.2%	Energy(M)	1.67 (1.21,2.29)	1.68e-03	2.35 (1.46,3.77)	1.14e-03	1.90 (1.53,2.51)	1.79 (0.98,3.57)	45	1.92 (1.48,2.49)	2.87e-06
TNFRSF6B	1.1%	oncolo_ii(P)	1.42 (1.10,1.83)	7.40e-03	1.58 (1.12,2.23)	8.89e-03	1.51 (1.32,1.87)	1.49 (0.91,2.25)	45	1.50 (1.24,1.81)	3.36e-05
MSLN	1.1%	oncolo_ii(P)	1.34 (1.10,1.63)	3.11e-03	1.86 (1.27,2.71)	1.31e-03	1.42 (1.25,1.66)	1.41 (0.92,2.10)	43	1.40 (1.19,1.65)	5.26e-05
CCL18	0.3%	cardio(P)	1.35 (1.09,1.66)	5.06e-03	1.61 (1.10,2.34)	0.013	1.39 (1.25,1.71)	1.47 (1.03,2.20)	42	1.40 (1.19,1.66)	6.87e-05
X - 17357	57.5%	NA(M)	1.44 (1.08,1.92)	5.38e-04	1.06 (0.55,2.02)	8.18e-03	1.40 (1.11,1.82)	1.35 (0.86,2.62)	41	1.38 (1.07,1.78)	3.46e-05
11beta-hydroxyandrosterone glucuronide	5.5%	Lipid(M)	1.40 (1.14,1.72)	5.11e-03	1.63 (1.25,2.13)	1.48e-03	1.45 (1.23,1.60)	1.48 (1.09,2.34)	41	1.46 (1.24,1.71)	2.33e-05
metoprolol acid metabolite*	90.2%	Xenobiotics(M)	1.02 (0.86,1.22)	2.59e-03	1.39 (0.94,2.08)	0.022	1.10 (0.99,1.22)	1.07 (0.83,1.53)	38	1.09 (0.96,1.24)	1.51e-05
BAMBI	0.5%	organ_damage(P)	1.68 (1.16,2.43)	5.86e-03	3.82 (1.22,11.92)	0.021	1.93 (1.47,2.51)	1.97 (0.91,4.64)	32	1.89 (1.37,2.61)	1.11e-04
CRNN	1.1%	oncolo_ii(P)	0.77 (0.64,0.93)	6.67e-03	0.72 (0.52,0.99)	0.046	0.75 (0.66,0.83)	0.73 (0.53,0.99)	31	0.74 (0.64,0.86)	1.28e-04
arachidonoylcarnitine (C20:4)	1.6%	Lipid(M)	1.35 (1.09,1.67)	4.05e-03	1.40 (1.09,1.81)	9.20e-03	1.32 (1.17,1.47)	1.32 (0.98,1.85)	27	1.32 (1.13,1.54)	4.30e-04
X - 15461	1.1%	NA(M)	1.83 (1.34,2.51)	4.01e-04	1.75 (1.02,3.01)	0.043	1.96 (1.54,2.31)	1.52 (0.86,2.78)	26	1.94 (1.50,2.51)	2.46e-06
PGF	0.8%	cardio_ii(P)	1.68 (1.17,2.42)	5.42e-03	3.15 (1.36,7.33)	7.60e-03	1.73 (1.42,3.43)	2.37 (0.89,5.78)	13	1.77 (1.23,2.55)	1.99e-03
indoleacetate	0.0%	Amino Acid(M)	1.26 (1.07,1.49)	5.84e-03	1.37 (1.03,1.82)	0.030	1.28 (1.17,1.45)	1.28 (0.89,1.74)	12	1.28 (1.12,1.47)	3.22e-04
2-aminophenol sulfate	0.2%	Xenobiotics(M)	1.26 (1.10,1.44)	9.20e-04	1.29 (1.03,1.62)	0.027	1.20 (1.11,1.30)	1.23 (0.98,1.58)	11	1.20 (1.08,1.33)	7.03e-04
3-amino-2-piperidone	0.0%	Amino Acid(M)	1.75 (1.21,2.54)	3.08e-03	1.55 (1.01,2.38)	0.045	1.57 (1.27,2.02)	1.64 (0.92,3.53)	4	1.59 (1.21,2.07)	7.87e-04
3-methyladipate	29.6%	Lipid(M)	1.36 (1.15,1.61)	1.10e-04	1.05 (0.70,1.55)	0.025	1.29 (1.14,1.42)	1.31 (0.89,2.14)	1	1.29 (1.11,1.50)	3.54e-03
Results from the model adjusted for technical covariates only with directionally consistent effects in discovery and validation, passing the replication criteria in external validation. The metabolites with the prefix “X-“ are metabolites of unknown identity.
* This proportion refers to values below LOD/non-detectable, and technical failures. However, for the proteins, values below LOD were also included in the analysis, and non-detectable metabolite values were constant value-replaced (main source of missing data). Any additional missing data points were multiple imputed. P-value calculated based on a 2 d.f. Wald test in the case of metabolites analy…

## Sheet: Supplementary Table 3
Supplementary Table 3. Comparison of associations in the one-stage combined analysis with a two-stage random effects meta-analyses of estimates from individual cohorts
	Combined analysis		Meta-analysis
Predictor	HR (95% C.I.)	P-value	HR (95% C.I.)	P-value	I2
Age	1.05 (1.04,1.07)	2.50e-21	1.05 (1.03,1.07)	8.92e-07	34.5
X - 25790	1.72 (1.47,2.01)	5.55e-12	1.92 (1.31,2.82)	9.02e-04	59.9
BNP	1.63 (1.47,1.82)	1.70e-19	1.65 (1.31,2.08)	2.58e-05	25.9
TREM1	2.68 (2.05,3.51)	5.77e-13	3.18 (1.92,5.27)	7.38e-06	35.8
WFDC2	2.91 (2.15,3.93)	4.19e-12	3.64 (1.87,7.09)	1.46e-04	41.0
GDF_15	1.64 (1.33,2.02)	3.21e-06	2.58 (1.56,4.26)	2.28e-04	56.6
KIM1	1.58 (1.38,1.81)	2.31e-11	2.05 (1.42,2.97)	1.33e-04	68.1
ADGRG1	1.49 (1.33,1.68)	4.45e-11	1.50 (1.34,1.68)	4.66e-12	0.0
IL6	1.38 (1.25,1.53)	8.17e-10	1.73 (1.29,2.34)	3.06e-04	66.5
KIM1	1.56 (1.36,1.79)	1.21e-10	2.03 (1.41,2.93)	1.38e-04	66.2
PTN	1.37 (1.25,1.50)	6.02e-11	1.36 (1.24,1.50)	1.65e-10	0.0
Male	2.18 (1.71,2.78)	3.04e-10	2.77 (1.77,4.35)	9.51e-06	38.9
CHI3L1	1.53 (1.35,1.73)	1.06e-11	1.49 (1.32,1.69)	3.31e-10	0.0
KIT	0.44 (0.32,0.59)	9.62e-08	0.42 (0.31,0.57)	3.07e-08	0.0
pyroglutamine*	1.52 (1.32,1.74)	3.09e-09	1.54 (1.34,1.78)	9.38e-10	0.0
FUT3_FUT5	2.18 (1.71,2.76)	1.72e-10	2.32 (1.84,2.93)	1.35e-12	0.0
IL6	1.37 (1.23,1.53)	8.84e-09	1.63 (1.23,2.16)	6.09e-04	57.1
IL6	1.38 (1.24,1.53)	3.70e-09	1.72 (1.27,2.33)	4.28e-04	63.5
REG1A	1.66 (1.40,1.96)	3.27e-09	1.70 (1.30,2.23)	1.05e-04	29.7
TRAIL_R2	2.52 (1.90,3.35)	1.79e-10	2.45 (1.86,3.24)	2.58e-10	0.0
IL6	1.36 (1.22,1.51)	8.57e-09	1.69 (1.23,2.32)	1.07e-03	65.4
DSG4	0.57 (0.46,0.71)	4.22e-07	0.57 (0.47,0.70)	9.36e-08	0.0
FASLG	0.45 (0.34,0.58)	2.74e-09	0.42 (0.30,0.60)	1.75e-06	16.2
CALCA	1.53 (1.35,1.73)	4.41e-11	1.48 (1.31,1.67)	1.67e-10	0.0
MMP12	1.69 (1.42,2.00)	1.87e-09	1.65 (1.39,1.95)	4.33e-09	0.0
MMP_3	1.69 (1.44,1.98)	8.72e-11	1.66 (1.42,1.94)	1.63e-10	0.0
REG4	1.72 (1.44,2.05)	2.45e-09	1.77 (1.36,2.30)	1.90e-05	26.9
Systolic blood pressure (mmHg)	1.02 (1.01,1.02)	1.96e-07	1.02 (1.01,1.03)	3.17e-05	24.1
ERBB3	0.18 (0.10,0.33)	1.51e-08	0.20 (0.11,0.37)	2.18e-07	0.0
PGF	2.44 (1.62,3.69)	2.10e-05	10.56 (2.77,40.28)	5.61e-04	78.5
4-hydroxyphenylacetylglutamine	1.37 (1.21,1.55)	8.26e-09	1.33 (1.08,1.64)	6.46e-03	40.2
2,3-dihydroxy-5-methylthio-4-pentenoate (DMTPA)*	2.31 (1.70,3.14)	1.00e-07	4.86 (2.17,10.86)	1.18e-04	75.0
CTSL1	2.59 (1.76,3.81)	1.38e-06	2.45 (1.62,3.70)	2.25e-05	11.3
X - 11372	0.67 (0.57,0.78)	2.85e-07	0.71 (0.59,0.87)	7.68e-04	8.8
hydroxyasparagine	2.37 (1.72,3.26)	1.14e-07	2.36 (1.72,3.23)	8.93e-08	0.0
2-O-methylascorbic acid	2.14 (1.60,2.86)	2.37e-07	2.33 (1.77,3.06)	1.64e-09	0.0
ximenoylcarnitine (C26:1)*	2.10 (1.62,2.71)	1.50e-08	1.97 (1.53,2.53)	1.66e-07	0.0
ADAM_TS13	0.14 (0.07,0.30)	1.64e-07	0.14 (0.07,0.28)	3.46e-08	0.0
CXL17	1.63 (1.36,1.94)	9.13e-08	1.97 (1.26,3.10)	3.20e-03	65.3
HGF	1.92 (1.49,2.46)	3.47e-07	2.04 (1.35,3.07)	7.26e-04	22.0
RELT	2.36 (1.71,3.26)	2.06e-07	3.09 (1.77,5.39)	7.40e-05	34.8
X - 13553	1.84 (1.48,2.29)	7.12e-08	2.78 (1.50,5.17)	1.20e-03	77.5
CDCP1	1.57 (1.32,1.88)	6.66e-07	1.61 (1.25,2.09)	2.94e-04	34.8
HGF	2.01 (1.56,2.59)	7.43e-08	2.18 (1.44,3.32)	2.48e-04	23.1
ADGRG2	0.43 (0.31,0.61)	1.32e-06	0.38 (0.21,0.67)	9.77e-04	36.1
1-methyladenosine	3.56 (2.15,5.88)	8.01e-07	3.48 (2.08,5.80)	1.86e-06	0.0
pseudouridine	2.63 (1.80,3.84)	5.49e-07	2.99 (1.55,5.78)	1.11e-03	36.6
X - 18899	0.64 (0.54,0.75)	4.29e-07	0.74 (0.63,0.88)	4.98e-04	29.9
X - 24699	2.04 (1.51,2.75)	3.00e-06	3.24 (1.32,7.95)	0.010	70.8
REN	1.50 (1.29,1.74)	1.65e-07	1.64 (1.28,2.10)	9.17e-05	26.4
methyl indole-3-acetate	1.33 (1.17,1.52)	2.40e-07	1.27 (1.07,1.51)	7.37e-03	17.0
X - 15492	1.69 (1.42,2.02)	3.28e-08	2.04 (1.41,2.96)	1.52e-04	49.2
N-acetylalanine	2.90 (1.88,4.48)	1.41e-06	3.75 (1.69,8.32)	1.17e-03	43.5
gulonate*	1.61 (1.31,1.98)	5.84e-07	1.31 (0.84,2.05)	0.236	75.9
X - 12261	1.37 (1.21,1.54)	1.22e-08	1.33 (1.19,1.49)	1.02e-06	0.0
cerotoylcarnitine (C26)*	1.92 (1.49,2.47)	3.36e-07	2.06 (1.39,3.03)	2.82e-04	25.5
CCDC80	1.65 (1.35,2.01)	9.62e-07	1.64 (1.35,2.01)	1.11e-06	0.0
CST3	1.87 (1.44,2.42)	2.36e-06	2.21 (1.31,3.72)	2.78e-03	47.4
CXCL9	1.39 (1.21,1.60)	3.42e-06	1.51 (1.14,2.01)	4.42e-03	52.4
3-(4-hydroxyphenyl)lactate (HPLA)	1.95 (1.48,2.56)	1.54e-06	2.56 (1.30,5.06)	6.56e-03	62.1
ADM	2.00 (1.51,2.67)	1.91e-06	2.13 (1.36,3.33)	9.01e-04	25.5
CCL3	1.60 (1.32,1.93)	1.37e-06	1.83 (1.19,2.81)	6.00e-03	67.9
mannonate*	1.75 (1.39,2.21)	2.18e-06	1.69 (1.37,2.07)	7.01e-07	0.0
7-methylguanine	2.71 (1.79,4.11)	2.48e-06	2.62 (1.74,3.95)	3.98e-06	0.0
gamma-glutamylvaline	2.07 (1.51,2.84)	5.70e-06	2.10 (1.21,3.63)	8.02e-03	31.6
ANGPT2	1.87 (1.40,2.49)	2.23e-05	1.88 (1.26,2.81)	2.01e-03	19.5
TNF_R1	2.13 (1.57,2.89)	1.28e-06	4.30 (1.52,12.16)	5.93e-03	76.6
LAIR1	1.69 (1.32,2.16)	2.78e-05	2.04 (1.24,3.33)	4.65e-03	44.3
N1-methylinosine	1.89 (1.49,2.40)	5.86e-07	1.88 (1.23,2.87)	3.77e-03	41.4
vWF	1.32 (1.17,1.47)	2.78e-06	1.27 (1.13,1.43)	3.80e-05	0.0
CTSV	0.52 (0.39,0.70)	1.17e-05	0.50 (0.31,0.80)	3.99e-03	30.7
t_PA	1.35 (1.19,1.54)	4.15e-06	1.66 (1.11,2.49)	0.013	68.4
U_PAR	1.94 (1.46,2.56)	4.06e-06	2.11 (1.40,3.16)	3.18e-04	15.8
1-methyl-4-imidazoleacetate	1.94 (1.43,2.62)	1.60e-05	2.15 (1.59,2.91)	8.18e-07	15.7
N-acetylthreonine	2.01 (1.48,2.73)	8.18e-06	2.04 (1.50,2.77)	4.87e-06	0.0
cysteinylglycine disulfide*	2.24 (1.56,3.23)	1.51e-05	2.10 (1.44,3.06)	1.09e-04	0.0
cystine	1.86 (1.41,2.47)	1.38e-05	1.76 (1.07,2.89)	0.025	34.7
X - 17340	1.55 (1.30,1.84)	3.15e-06	1.60 (1.26,2.03)	1.22e-04	20.3
GDNF	1.80 (1.40,2.30)	3.63e-06	1.77 (1.32,2.37)	1.23e-04	13.9
5,6-dihydrothymine	2.42 (1.69,3.47)	7.24e-06	2.25 (1.55,3.27)	2.08e-05	0.0
urea	1.78 (1.37,2.31)	1.66e-05	1.91 (1.48,2.47)	7.74e-07	0.0
dimethylglycine	1.79 (1.37,2.35)	2.15e-05	2.59 (1.35,4.99)	4.40e-03	54.6
1-ribosyl-imidazoleacetate*	1.49 (1.25,1.78)	9.25e-06	1.44 (1.02,2.04)	0.036	47.0
ST2	1.68 (1.35,2.08)	3.07e-06	1.70 (1.38,2.09)	5.32e-07	0.0
succinylcarnitine (C4-DC)	1.92 (1.48,2.49)	2.87e-06	2.19 (1.38,3.46)	8.46e-04	44.9
TNFRSF6B	1.50 (1.24,1.81)	3.36e-05	1.77 (1.26,2.49)	1.01e-03	47.6
MSLN	1.40 (1.19,1.65)	5.26e-05	1.46 (1.07,2.01)	0.019	41.9
CCL18	1.40 (1.19,1.66)	6.87e-05	1.37 (1.16,1.62)	1.90e-04	0.0
X - 17357	1.38 (1.07,1.78)	3.46e-05	1.12 (0.62,2.04)	0.709	49.2
11beta-hydroxyandrosterone glucuronide	1.46 (1.24,1.71)	2.33e-05	1.44 (1.23,1.69)	8.68e-06	0.0
metoprolol acid metabolite*	1.09 (0.96,1.24)	1.51e-05	1.83 (1.04,3.25)	0.037	74.2
BAMBI	1.89 (1.37,2.61)	1.11e-04	3.43 (1.26,9.36)	0.016	78.0
CRNN	0.74 (0.64,0.86)	1.28e-04	0.74 (0.63,0.87)	3.12e-04	7.0
arachidonoylcarnitine (C20:4)	1.32 (1.13,1.54)	4.30e-04	1.31 (1.07,1.61)	8.99e-03	17.2
X - 15461	1.94 (1.50,2.51)	2.46e-06	1.93 (1.50,2.48)	3.21e-07	0.0
PGF	1.77 (1.23,2.55)	1.99e-03	4.10 (1.56,10.78)	4.23e-03	75.2
indoleacetate	1.28 (1.12,1.47)	3.22e-04	1.28 (1.12,1.46)	2.12e-04	0.0
2-aminophenol sulfate	1.20 (1.08,1.33)	7.03e-04	1.12 (0.98,1.28)	0.102	16.6
3-amino-2-piperidone	1.59 (1.21,2.07)	7.87e-04	1.54 (1.19,1.99)	1.05e-03	0.0
3-methyladipate	1.29 (1.11,1.50)	3.54e-03	1.10 (0.81,1.49)	0.544	41.2
Sensitivity analysis combining regression estimates from separate analyses in each MIMI cohort in random effects inverse-variance meta-analyses. Models adjusted for technical covariates only. P-value calculated based on a 2 d.f. Wald test in the case of metabolites analyzed with missing indicator method (biomarker and missing indicator), otherwise a 1 d.f. Wald test (biomarker only), in both case…

## Sheet: Supplementary Table 4
Supplementary Table 4. Beta coefficients and mean values of the variables for the prediction models
Variable	Full model	Reduced model	Mean value
Age	0.053	0.057	63.25
Male sex	1.166	1.065	0.64
Diabetes	0.235	0.378	0.10
Medium education	-0.528	-0.453	0.38
High education	0.185	-0.289	0.22
Creatinine	-0.286		29.60
Height	-2.946	-3.706	1.71
Weight	-0.006		80.32
Waist	0.023	0.020	95.91
Systolic blood pressure	0.005		140.71
Diastolic blood pressure	-0.011		80.03
Triglycerides	0.111		1.70
LDL-cholesterol	0.107	0.213	3.78
Non-HDL-cholesterol	0.100
HDL-cholesterol	-0.500	-0.627	1.34
Glucose	0.016		5.77
Former smoker	-0.016	0.021	0.37
Current smoker	0.584	0.609	0.26
The 6-month risk of a first myocardial infarction for an individual is calculated by where i = 1, …, number of variables, is variable i’s value and and are variable i’s mean value and baseline hazard in the population to which the individual belongs. for the entire MIMI sample was estimated to 0.999. For ease of transposing to other settings, entering base hazards and variable means of other sett…

## Sheet: Supplementary Table 5
Supplementary Table 5. Observed ranks and confidence intervals for the variable rankings from the random forest
Biomarker	Observed rank	95% CI
BNP	1	1 - 58
NT-proBNP	2	1 - 62
2-0-methlascorbic acid	3	1 - 205
GDF-15	4	1 - 388
NT-proBNP	5	2 - 101
Deoxycholic acid (12 or 24)-sulfate*	6	2 - 555
IL-6	7	2 - 650
IL-6	8	2 - 575
IL-6	9	2 - 723
Malonate	10	5 - 616
Observed ranks and 95% bootstrap confidence intervals for the top ten variables from the random forest.
